# Supplementary material for: Co-Delivery of Curcumin and Bioperine via PLGA Nanoparticles to Prevent Atherosclerotic Foam Cell Formation
Source: Pharmaceutics. 2021 Sep 8;13(9):1420. doi: 10.3390/pharmaceutics13091420 (PMC8468720; doi:10.3390/pharmaceutics13091420)
Supplement: Supplementary file 1 [file pharmaceutics-13-01420-s001.zip]

Archive with 1 entries (1 files):
- pharmaceutics-1335449-supplementary.pdf
